# Supplementary material for: Predicting the Need to Visit a Dentist in Young to Middle-Aged Adults: A Development and External Validation
Source: Dent J (Basel). 2026 Jul 1;14(7):398. doi: 10.3390/dj14070398 (PMC13409249; doi:10.3390/dj14070398)
Supplement: Supplementary file 1 [file dentistry-14-00398-s001.zip]

Archive with 1 entries (1 files):
- dentistry-4278220-supplementary.pdf
